# Supplementary material for: Integrating Pharmacogenomics Data-Driven Computational Drug Prediction with Single-Cell RNAseq to Demonstrate the Efficacy of a NAMPT Inhibitor against Aggressive, Taxane-Resistant, and Stem-like Cells in Lethal Prostate Cancer
Source: Cancers (Basel). 2022 Dec 6;14(23):6009. doi: 10.3390/cancers14236009 (PMC9738762; doi:10.3390/cancers14236009)
Supplement: Supplementary file 1 [file cancers-14-06009-s001.zip]

Archive with 3 entries (3 files):
- Supplementary Figures.pptx
- Supplementary Tables.pdf
- Supplementary Video.pptx
